# Supplementary material for: Protein kinase A negatively regulates Ca2+ signalling in Toxoplasma gondii
Source: PLoS Biol. 2018 Sep 12;16(9):e2005642. doi: 10.1371/journal.pbio.2005642 (PMC6152992; doi:10.1371/journal.pbio.2005642)
Supplement: S1 Table — Parental and PKAc1 tachyzoites were grown in heavy and light SILAC media, respectively. Samples were mixed and subjected to tandem mass spectrometry (MS/MS) and peptides identified from proteins using Mascot and quantitated using a custom pipeline. Proteins highlighted in blue remain unchanged whilst those in green are statistically more abundant in PKAc1-depleted tachyzoites. MS/MS, tandem mass spectrometry; PKAc1, protein kinase A catalytic subunit 1; SILAC, stable isotope labelling by amino acids in cell culture. (XLSX) [file pbio.2005642.s001.xlsx]

## Sheet: P3207_PooledSILAC (4) - Highlig
Protein IDs	Fasta headers	Mol. weight [kDa]	id
TGME49_200230	eupathdb|TGME49_200230|microneme protein MIC17C (MIC17C) Tax_Id=508771 [Toxoplasma gondii ME49]	40.002	109		Unchanged	Up in KO
TGME49_201780	eupathdb|TGME49_201780|microneme protein MIC2 (MIC2) Tax_Id=508771 [Toxoplasma gondii ME49]	82.633	112
TGME49_203310	eupathdb|TGME49_203310|dense granule protein GRA7 (GRA7) Tax_Id=508771 [Toxoplasma gondii ME49]	25.919	115
TGME49_204050	eupathdb|TGME49_204050|subtilisin SUB1 (SUB1) Tax_Id=508771 [Toxoplasma gondii ME49]	81.776	117
TGME49_204130	eupathdb|TGME49_204130|perforin-like protein PLP1 (PLP1) Tax_Id=508771 [Toxoplasma gondii ME49]	125.5	118
TGME49_204530	eupathdb|TGME49_204530|microneme protein MIC11 (MIC11) Tax_Id=508771 [Toxoplasma gondii ME49]	22.432	119
TGME49_206510	eupathdb|TGME49_206510|toxolysin TLN4 (TLN4) Tax_Id=508771 [Toxoplasma gondii ME49]	246.74	124
TGME49_208030	eupathdb|TGME49_208030|microneme protein MIC4 (MIC4) Tax_Id=508771 [Toxoplasma gondii ME49]	63.021	127
TGME49_211290	eupathdb|TGME49_211290|rhoptry protein ROP15 (ROP15) Tax_Id=508771 [Toxoplasma gondii ME49]	36.588	135
TGME49_213280	eupathdb|TGME49_213280|SAG-related sequence SRS25 (SRS25) Tax_Id=508771 [Toxoplasma gondii ME49]	20.79	137
TGME49_214080	eupathdb|TGME49_214080|toxofilin Tax_Id=508771 [Toxoplasma gondii ME49]	26.788	138
TGME49_214940	eupathdb|TGME49_214940|MIC2-associated protein M2AP Tax_Id=508771 [Toxoplasma gondii ME49]	34.552	141
TGME49_218520	eupathdb|TGME49_218520|microneme protein MIC6 (MIC6) Tax_Id=508771 [Toxoplasma gondii ME49]	36.669	151
TGME49_226860	eupathdb|TGME49_226860|SAG-related sequence SRS67 (SRS67) Tax_Id=508771 [Toxoplasma gondii ME49]	23.135	171
TGME49_227280	eupathdb|TGME49_227280|dense granule protein GRA3 (GRA3) Tax_Id=508771 [Toxoplasma gondii ME49]	23.875	173
TGME49_233450	eupathdb|TGME49_233450|SAG-related sequence SRS29A (SRS1) Tax_Id=508771 [Toxoplasma gondii ME49]	44.215	189
TGME49_233460	eupathdb|TGME49_233460|SAG-related sequence SRS29B (SAG1) Tax_Id=508771 [Toxoplasma gondii ME49]	34.731	190
TGME49_233480	eupathdb|TGME49_233480|SAG-related sequence SRS29C (SRS2) Tax_Id=508771 [Toxoplasma gondii ME49]	39.119	191
TGME49_240240	eupathdb|TGME49_240240|subtilisin SUB5 (SUB5) Tax_Id=508771 [Toxoplasma gondii ME49]	110.31	202
TGME49_243730	eupathdb|TGME49_243730|rhoptry protein ROP9 (ROP9) Tax_Id=508771 [Toxoplasma gondii ME49]	37.667	206
TGME49_245490	eupathdb|TGME49_245490|microneme protein MIC8 (MIC8) Tax_Id=508771 [Toxoplasma gondii ME49]	74.647	211
TGME49_250710	eupathdb|TGME49_250710|microneme protein MIC10 (MIC10) Tax_Id=508771 [Toxoplasma gondii ME49]	23.113	229
TGME49_255260	eupathdb|TGME49_255260|apical membrane antigen AMA1 Tax_Id=508771 [Toxoplasma gondii ME49]	63.02	237
TGME49_267140;TGME49_267160	eupathdb|TGME49_267140|SAG-related sequence SRS38B (SRS38B) Tax_Id=508771 [Toxoplasma gondii ME49];eupathdb|TGME49_267160|SAG-related sequence SRS38D (SRS38D) Tax_Id=508771 [Toxoplasma gondii ME49]	40.967	253
TGME49_267680	eupathdb|TGME49_267680|microneme protein MIC12 (MIC12) Tax_Id=508771 [Toxoplasma gondii ME49]	233.82	255
TGME49_270250	eupathdb|TGME49_270250|dense granule protein GRA1 (GRA1) Tax_Id=508771 [Toxoplasma gondii ME49]	20.225	260
TGME49_270320	eupathdb|TGME49_270320|protein phosphatase 2C domain-containing protein Tax_Id=508771 [Toxoplasma gondii ME49]	58.673	261
TGME49_271050	eupathdb|TGME49_271050|SAG-related sequence SRS34A (SAG2A) Tax_Id=508771 [Toxoplasma gondii ME49]	19.106	263
TGME49_273130	eupathdb|TGME49_273130|SAG-related sequence SRS30A (SRS30A) Tax_Id=508771 [Toxoplasma gondii ME49]	38.496	267
TGME49_277080	eupathdb|TGME49_277080|microneme protein MIC5 (MIC5) Tax_Id=508771 [Toxoplasma gondii ME49]	19.872	271
TGME49_277240	eupathdb|TGME49_277240|NTPase I Tax_Id=508771 [Toxoplasma gondii ME49]	22.641	272
TGME49_277270	eupathdb|TGME49_277270|NTPase II Tax_Id=508771 [Toxoplasma gondii ME49]	37.375	273
TGME49_285870	eupathdb|TGME49_285870|SAG-related sequence SRS20A (SRS20A) Tax_Id=508771 [Toxoplasma gondii ME49]	34.945	283
TGME49_286450	eupathdb|TGME49_286450|dense granule protein GRA5 (GRA5) Tax_Id=508771 [Toxoplasma gondii ME49]	12.838	289
TGME49_288650	eupathdb|TGME49_288650|dense granule protein GRA12 (GRA12) Tax_Id=508771 [Toxoplasma gondii ME49]	47.922	295
TGME49_291890	eupathdb|TGME49_291890|microneme protein MIC1 (MIC1) Tax_Id=508771 [Toxoplasma gondii ME49]	48.629	307
TGME49_291960	eupathdb|TGME49_291960|rhoptry kinase family protein ROP40 (incomplete catalytic triad) (ROP40) Tax_Id=508771 [Toxoplasma gondii ME49]	57.947	308
TGME49_293770	eupathdb|TGME49_293770|chitinase-like protein CLP1 (CLP1) Tax_Id=508771 [Toxoplasma gondii ME49]	74.942	312
TGME49_293900	eupathdb|TGME49_293900|sporozoite protein with an altered thrombospondin repeat SPATR Tax_Id=508771 [Toxoplasma gondii ME49]	57.592	314
TGME49_308090	eupathdb|TGME49_308090|rhoptry protein ROP5 (ROP5) Tax_Id=508771 [Toxoplasma gondii ME49]	61.101	332
TGME49_308840	eupathdb|TGME49_308840|SAG-related sequence SRS51 (SRS3) Tax_Id=508771 [Toxoplasma gondii ME49]	50.085	333
TGME49_315320	eupathdb|TGME49_315320|SAG-related sequence SRS52A (SRS52A) Tax_Id=508771 [Toxoplasma gondii ME49]	34.26	354
TGME49_319560;TGME49_325800	eupathdb|TGME49_319560|microneme protein MIC3 (MIC3) Tax_Id=508771 [Toxoplasma gondii ME49];eupathdb|TGME49_325800|EGF family domain-containing protein Tax_Id=508771 [Toxoplasma gondii ME49]	40.528	365
TGME49_310350	eupathdb|TGME49_310350|PGAP1 family protein Tax_Id=508771 [Toxoplasma gondii ME49]	302.66	342
TGME49_200250;TGME49_200240;TGME49_200270	eupathdb|TGME49_200250|microneme protein MIC17A (MIC17A) Tax_Id=508771 [Toxoplasma gondii ME49];eupathdb|TGME49_200240|microneme protein MIC17B (MIC17B) Tax_Id=508771 [Toxoplasma gondii ME49]	38.753	110
TGME49_312630	eupathdb|TGME49_312630|anonymous antigen-1, putative Tax_Id=508771 [Toxoplasma gondii ME49]	286.22	352
TGME49_224350	eupathdb|TGME49_224350|aminopeptidase N, putative Tax_Id=508771 [Toxoplasma gondii ME49]	156.76	165
TGME49_229180	eupathdb|TGME49_229180|HEAT repeat-containing protein Tax_Id=508771 [Toxoplasma gondii ME49]	136.16	176
TGME49_310670	eupathdb|TGME49_310670|glycogen phosphorylase 1, putative Tax_Id=508771 [Toxoplasma gondii ME49]	105.54	346
TGME49_219310	eupathdb|TGME49_219310|DnaK family protein Tax_Id=508771 [Toxoplasma gondii ME49]	90.142	153
TGME49_289650	eupathdb|TGME49_289650|PEP-carboxykinase I Tax_Id=508771 [Toxoplasma gondii ME49]	75.342	301
TGME49_215220	eupathdb|TGME49_215220|hypothetical protein Tax_Id=508771 [Toxoplasma gondii ME49]	68.629	142
TGME49_253430	eupathdb|TGME49_253430|asparagine synthetase, putative Tax_Id=508771 [Toxoplasma gondii ME49]	65.868	235
TGME49_234190	eupathdb|TGME49_234190|serine hydroxymethyltransferase 2, putative Tax_Id=508771 [Toxoplasma gondii ME49]	65.114	193
TGME49_247220	eupathdb|TGME49_247220|nudix -type motif 9 isoform a family protein Tax_Id=508771 [Toxoplasma gondii ME49]	60.639	214
TGME49_256760	eupathdb|TGME49_256760|pyruvate kinase PyK1 (PYKI) Tax_Id=508771 [Toxoplasma gondii ME49]	57.529	238
TGME49_218780	eupathdb|TGME49_218780|phosphoserine aminotransferase, putative Tax_Id=508771 [Toxoplasma gondii ME49]	52.754	152
TGME49_321500	eupathdb|TGME49_321500|RNA recognition motif-containing protein Tax_Id=508771 [Toxoplasma gondii ME49]	50.938	369
TGME49_309120	eupathdb|TGME49_309120|ribosomal protein RPL4 (RPL4) Tax_Id=508771 [Toxoplasma gondii ME49]	49.258	335
TGME49_216650	eupathdb|TGME49_216650|S15 sporozoite-expressed protein Tax_Id=508771 [Toxoplasma gondii ME49]	48.987	145
TGME49_290200	eupathdb|TGME49_290200|NAD/NADP octopine/nopaline dehydrogenase, alpha-helical domain-containing protein Tax_Id=508771 [Toxoplasma gondii ME49]	48.072	305
TGME49_309210	eupathdb|TGME49_309210|peroxiredoxin 6, putative Tax_Id=508771 [Toxoplasma gondii ME49]	44.035	336
TGME49_283540	eupathdb|TGME49_283540|hypothetical protein Tax_Id=508771 [Toxoplasma gondii ME49]	41.945	281
TGME49_231850	eupathdb|TGME49_231850|serine-threonine phosophatase 2C (PP2C) Tax_Id=508771 [Toxoplasma gondii ME49]	36.79	183
TGME49_226410	eupathdb|TGME49_226410|EF-1 guanine nucleotide exchange domain-containing protein Tax_Id=508771 [Toxoplasma gondii ME49]	36.049	170
TGME49_320050	eupathdb|TGME49_320050|ribosomal protein RPL5 (RPL5) Tax_Id=508771 [Toxoplasma gondii ME49]	35.341	367
TGME49_310640	eupathdb|TGME49_310640|phosphorylase family protein Tax_Id=508771 [Toxoplasma gondii ME49]	33.043	345
TGME49_200320	eupathdb|TGME49_200320|hypoxanthine-xanthine-guanine phosphoribosyl transferase HXGPRT (HXGPRT) Tax_Id=508771 [Toxoplasma gondii ME49]	31.485	111
TGME49_204020	eupathdb|TGME49_204020|ribosomal protein RPL8 (RPL8) Tax_Id=508771 [Toxoplasma gondii ME49]	28.254	116
TGME49_239500	eupathdb|TGME49_239500|proteasome subunit alpha type, putative Tax_Id=508771 [Toxoplasma gondii ME49]	27.936	200
TGME49_310030	eupathdb|TGME49_310030|cyclase-associated protein, putative Tax_Id=508771 [Toxoplasma gondii ME49]	22.483	340
TGME49_312600	eupathdb|TGME49_312600|heat shock protein HSP21 (HSP21) Tax_Id=508771 [Toxoplasma gondii ME49]	21.279	351
TGME49_227620	eupathdb|TGME49_227620|dense granule protein GRA2 (GRA2) Tax_Id=508771 [Toxoplasma gondii ME49]	19.804	174
TGME49_260820	eupathdb|TGME49_260820|IMC sub-compartment protein ISP1 (ISP1) Tax_Id=508771 [Toxoplasma gondii ME49]	19.413	242
TGME49_251680	eupathdb|TGME49_251680|histamine-releasing factor, putative Tax_Id=508771 [Toxoplasma gondii ME49]	19.172	231
