# Supplementary material for: Protein kinase A negatively regulates Ca2+ signalling in Toxoplasma gondii
Source: PLoS Biol. 2018 Sep 12;16(9):e2005642. doi: 10.1371/journal.pbio.2005642 (PMC6152992; doi:10.1371/journal.pbio.2005642)
Supplement: S2 Table — (XLSX) [file pbio.2005642.s002.xlsx]

## Sheet: Primers
Number	Sequence (5’-> 3’)	Purpose
1	TATAGGCCGGCCTGCCAGCCAC	Amplification of the 5’ flank for PKAc1 promoter replacement
2	TTATATGCATGGCTCTGTCAGGGGACCTAC	Amplification of the 5’ flank for PKAc1 promoter replacement
3	TTACCCGGGATGGATCTTTTTCGCCGTC	Amplification of the 3’ flank for PKAc1 promoter replacement
4	TTCGATATCGACCAGCAAATTTTCAGGCTTG	Amplification of the 3’ flank for PKAc1 promoter replacement
5	CTTATAGCGGCGTACCAGGAACTCG	PCR for plasmid integration at PKAc1 locus
6	CACGAGTCGACAATTGATCGCAG	As above
7	GGCACGAGAGATAGAGGTGCTGG	As above
8	GACGACGCTGCTGCGACATTG	As above
9	CTGCAACTGCTTTCGTCTGTCTTCAAC	As above
10	GTCTCCTTTCAACATGCTGTTGCTACG	As above
11	GCTCAGCTGTACATCCACTCGACCGTGACGTAGCAGAGAGTCCTCCTTGTTCC	Amplification of HDR template for PKAr- Ty tagging
12	AGTATGGACCTCCTGACACTCGCACACATTTCCCATTTTGATATCCCTAGGAATTCACTCGTC	As above
13	GTCAGGAGGTCCATACTAACCAGGACCCACTTGACGGCAAGGCGGAGATTGTTAACGAGGTCTCGCTG	As above
14	GGCTCTCCGTGTGTCTGTGGGTTTTAGAGCTAGAAATAGCAAG	Introduction of PKAr guide into pU6-Cas9-GFP plasmid
15	AACTTGACATCCCCATTTAC	As above
16	GATCTATGGGTAACGTTTGTGAATGCCAAAAGGCGGAGATTGTTAACGAGC	PKAr(1-15)WT
17	CTAGGCTCGTTAACAATCTCCGCCTTTTGGCATTCACAAACGTTACCCATA	PKAr(1-15)WT
18	GATCTATGGCTAACGTTTGTGAATGCCAAAAGGCGGAGATTGTTAACGAGC	PKAr(1-15)G2A
19	CTAGGCTCGTTAACAATCTCCGCCTTTTGGCATTCACAAACGTTAGCCATA	PKAr(1-15)G2A
20	GATCTATGGGTAACGTTGCTGAAGCCCAAAAGGCGGAGATTGTTAACGAGC	PKAr(1-15)C5AC7A
21	CTAGGCTCGTTAACAATCTCCGCCTTTTGGGCTTCAGCAACGTTACCCATA	PKAr(1-15)C5AC7A
22	GATCTATGGCTAACGTTGCTGAAGCCCAAAAGGCGGAGATTGTTAACGAGC	PKAr(1-15)G2AC5AC7A
23	CTAGGCTCGTTAACAATCTCCGCCTTTTGGGCTTCAGCAACGTTAGCCATA	PKAr(1-15)G2AC5AC7A
24	TATAGGGCCCATTACCTCGCACTCAG	Amplification of PLPko 5’ flank
25	TATACTCGAGGTGGCTGTCGTTCCTCTAAG	Amplification of PLPko 5’ flank
26	TATACCTAGGCACATCTCAATTGCGTTGC	Amplification of PLPko 3’ flank
27	TATATCCGGGAATCCCTGTGGCGTAATAG	Amplification of PLPko 3’ flank
28	CTGCTAGCCAAGAAGACTGAGCATCC	Screening for PLPko plasmid integration
29	GTGTGAGTGACCTCATGTTGCCTGAC	Screening for PLPko plasmid integration
30	GAACGACGCTCATCAGCAATCC	Screening for PLPko plasmid integration
31	GACGTCCAAGACTATGTCGAGTCTCAAG	Screening for PLPko plasmid integration
32	ACGACGAGTTGCCAATGGAAGC	Screening for PLPko plasmid integration
33	GCAATAACTCTGGGAGCGAAATCTAACTC	Screening for PLPko plasmid integration
