# Supplementary material for: Protein kinase A negatively regulates Ca2+ signalling in Toxoplasma gondii
Source: PLoS Biol. 2018 Sep 12;16(9):e2005642. doi: 10.1371/journal.pbio.2005642 (PMC6152992; doi:10.1371/journal.pbio.2005642)
Supplement: S1 Data — (XLSX) [file pbio.2005642.s026.xlsx]

## Sheet: Fig 3A
Fig 3A - Invasion assay
Invasion as a percentage of total number of paraites
	ATC			Green/Red (Extracellular)	Red (Invaded)	Total	%Invaded	%Extracellular
PKAc1 KD	-	Replicate 1		227	260	487	53.4	46.6
		Replicate 2		263	408	671	60.8	39.2
		Replicate 3		507	386	893	43.2	56.8
	+	Replicate 1		136	23	159	14.5	85.5
		Replicate 2		398	71	469	15.1	84.9
		Replicate 3		798	134	932	14.4	85.6
WT	-	Replicate 1		333	461	794	58.1	41.9
		Replicate 2		506	565	1071	52.8	47.2
		Replicate 3		373	392	765	51.2	48.8
	+	Replicate 1		659	966	1625	59.4	40.6
		Replicate 2		519	358	877	40.8	59.2
		Replicate 3		445	592	1037	57.1	42.9

## Sheet: Fig 3D and 4E
Figure 3D and 4E - Time to host cell egress
Parental +ATc	PKAc1 -ATc	PKAc1 cKO +ATc	PKAc1 cKO +ATc +DCCD	PKAc1ΔPLP +ATc
600	600	600	600	600
600	600	600	600	600
600	600	103.74	600	600
600	600	305.9	113.05	600
600	600	600	600	368.41
600	600	315.21	600	600
600	600	35.91	600	600
600	600	600	600	214.13
600	600	75.81	600	600
600	600	79.8	600	600
600	600	106.4	600	600
600	600	158.27	600	238.07
600		600	600
600		600	600
600		309.89	600
600		214.13	600
600		77.14
600		211.47
600		250.04
600		82.46
		61.18
		176.89
		74.48
		103.74
		327.18
		206.15
		42.56
		251.37

## Sheet: Fig 3E
	Fig 3E - Host Cell Integrity
	log10 (conc parasites)		6.30103	5.82391	5.34679	4.86967
	PKAc1 -ATc	replicate 1	64.7377	97.7285	106.057	107.247
		replicate 2	109.824	109.677	96.3343	105.132
		replicate 3	122.937	101.815	110.396	92.0792
		replicate 4	135.876	118.969	101.031	98.1443
	PKAc1 +ATc	replicate 1	9.79133	47.4585	74.4248	90.7972
		replicate 2	57.8028	85.7678	92.3845	100.125
		replicate 3	63.8298	83.306	116.039	117.185
		replicate 4	76.8551	81.8021	90.106	94.3463
	Parental -ATc	replicate 1	93.4018	108.978	116.441	95.457
		replicate 2	108.064	99.1202	107.185	112.317
		replicate 3	81.1881	127.558	138.614	121.947
		replicate 4	115.67	109.484	115.052	109.484
	Parental +ATc	replicate 1	110.6	122.715	108.329	94.9162
		replicate 2	97.7528	95.2559	104.869	111.236
		replicate 3	86.743	121.277	133.061	116.694
		replicate 4	90.106	86.3958	89.9293	89.3993

## Sheet: Fig 4C
Fig 4C - Invasion assay
Invasion as a percentage of total number of paraites
	ATC			Green/Red (Extracellular)	Red (Invaded)	Total	%Invaded	%Extracellular
PKAc1 KD	-	Replicate 1		227	260	487	53.4	46.6
		Replicate 2		263	408	671	60.8	39.2
		Replicate 3		507	386	893	43.2	56.8
	+	Replicate 1		136	23	159	14.5	85.5
		Replicate 2		398	71	469	15.1	84.9
		Replicate 3		798	134	932	14.4	85.6
WT	-	Replicate 1		333	461	794	58.1	41.9
		Replicate 2		506	565	1071	52.8	47.2
		Replicate 3		373	392	765	51.2	48.8
	+	Replicate 1		659	966	1625	59.4	40.6
		Replicate 2		519	358	877	40.8	59.2
		Replicate 3		445	592	1037	57.1	42.9
PKAc1 KD :∆plp1	-	Replicate 1		269	490	759	64.6	35.4
		Replicate 2		504	435	939	46.3	53.7
		Replicate 3		298	418	716	58.4	41.6
	+	Replicate 1		223	159	382	41.6	58.4
		Replicate 2		411	136	547	24.9	75.1
		Replicate 3		133	94	227	41.4	58.6
∆plp1	-	Replicate 1		160	75	235	31.9	68.1
		Replicate 2		408	276	684	40.4	59.6
		Replicate 3		187	165	352	46.9	53.1
	+	Replicate 1		242	264	506	52.2	47.8
		Replicate 2		1098	654	1752	37.3	62.7
		Replicate 3		671	660	1331	49.6	50.4
Note that values for PKAc1 KD and WT are reproduced from Fig 3A.

## Sheet: Fig 4D
Fig 4D - Invasion assay with DCCD
Invasion as a percentage of total number of paraites
	DCCD		Green (GFP)&Red (GAp45) = Extracellular	Green (GFP) =Invaded	Total	%Invaded	%Extracellular
WT + ATc	-	Replicate 1	713	591	1304	45.32	54.68
		Replicate 2	351	418	769	54.36	45.64
		Replicate 3	813	808	1621	49.85	50.15
WT + ATc	+	Replicate 1	641	25	666	3.75	96.25
		Replicate 2	512	122	634	19.24	80.76
		Replicate 3	1314	224	1538	14.56	85.44
PKAc1 KD + ATc	-	Replicate 1	227	17	244	6.97	93.03
		Replicate 2	318	22	340	6.47	93.53
		Replicate 3	393	24	417	5.75	94.25
PKAc1 KD + ATc	+	Replicate 1	157	28	185	15.14	84.86
		Replicate 2	204	21	225	9.33	90.67
		Replicate 3	160	23	183	12.57	87.43

## Sheet: Fig 5D and 6D
	Time taken (sec) to reach 35% fluorescence
	Parental +ATc	PKAc1 cKD -ATc	PKAc1 cKD +ATc	PKAc1 cKD +ATc +DCCD	PKAc1 cKD/PLPko +ATc	PKAc1 cKD/PLPko -ATc
	13.3	22.61	99.75	97.09	600	7.98
	79.8	22.61	94.43	125.02	600	17.29
	17.29	22.61	144.97	154.28	600	21.28
	17.29	23.94	130.34	600	600	23.94
	232.75	23.94	34.58	176.89	600	10.64
	6.65	19.95	41.23	325.85	131.67	13.3
	27.93	33.25	50.54	123.69	600	18.62
	23.94	13.3	63.84	600	238.07
	15.96	22.61	42.56	359.1	139.65
	7.98	21.28	11.97	105.07	0
	15.96	21.28	53.2	156.94	144.97
	33.25		1.33	262.01	134.33
	15.96		320.53	130.34
	18.62		344.47	89.11
	15.96		99.75	224.77
	9.31		247.38	433.58
	11.97		119.7
	11.97		131.67
	31.92		204.82
	26.6		95.76
			180.88
			301.91
			216.76
			174.23
			600
			271.32
			208.81
			312.55

## Sheet: Fig 5E
	Fluorescence at t=100
	Parental +ATc	PKAc1 cKD -ATc	PKAc1 cKD +ATc	PKAc1 +ATc egressed after t=100	PKAc1 cKD +ATc egressed before t=100	PKAc1 cKD +ATc no egress	PKAc1 cKD +ATc +DCCD	PKAc1/PLPko -ATc	PKAc1 cKD/PLPko +ATc
	32.229	22.758	30.683	38.2474	25.3085	30.683	28.1448	11.3462	67.5635
	31.5082	22.0941	23.7003	91.2499	36.6239	23.7003	64.7269	24.1789	66.4145
	26.5269	22.727	38.2474	25.0478	23.2864	23.9862	96.4111	22.3807	63.9969
	36.5842	19.3994	91.2499	24.5901	43.8129	25.3085	53.4495	32.572	87.0215
	43.4939	29.0916	23.9862	29.8404	24.7396		77.6351	13.2184	85.3787
	37.6681	26.0416	25.0478	83.9508	54.4988		83.8049	19.5682	89.9598
	33.0714	22.919	25.3085	75.4402	69.344		61.7737	22.2586	80.8819
	31.3621	27.0821	31.6256	28.1303	100		89.5854		76.7226
	37.8448	30.3899	36.6239	84.121			70.0287		82.0146
	22.7586	27.4604	23.2864	68.2237			38.0077		35.0079
	32.7979	41.9662	24.5901	71.3128			47.6183		72.5693
	28.2084	19.7254	29.8404	72.4604			82.3583		43.3774
	28.3945		83.9508	72.637			68.8367
	36.7847		75.4402	77.8631			33.0042
	32.2629		28.1303	75.8993			78.8802
	27.2777		84.121	94.1365			93.1702
	33.9847		43.8129
	37.8799		68.2237
	39.4648		71.3128
	36.5093		24.7396
			54.4988
			72.4604
			69.344
			72.637
			77.8631
			75.8993
			100
			94.1365

## Sheet: Fig 7A
	Fura -2 measurements
	Intracellular Ca2+ (nM)
	PKAc1 cKD -Atc				PKAc1 cKD +Atc
	Ca2+ free	1µM Ca2+	100 µM Ca2+	1mM Ca2+	Ca2+ free	1µM Ca2+	100 µM Ca2+	1mM Ca2+
replicate 1	42.7382	83.3712	99.1215	133.957	45.46	145.701	215.844	248.303
replicate 2	44.6525	72.5782	78.2703	127.534	73.8511	167.52	191.621	414.188
replicate 3	16.0932	171.885	196.626	212.982	55.3212	152.679	110.445	143.376
replicate 4	31.2637	102.884	72.0544	83.642	63.4374	141.603	155.688	187.279
replicate 5					54.9367	172.083	172.696	143.975

## Sheet: Fig 7B
FACS based GCaMP measurements
			Parental	Parental + ATc	PKA c1 cKD -ATc	PKAc1 cKD + ATc
IC buffer	biological replicate 1	technical replicate 1	0.21226	0.231643	0.235922	0.286504
IC buffer	biological replicate 1	technical replicate 2	0.210822	0.237308	0.231937	0.284831
IC buffer	biological replicate 1	technical replicate 3	0.207629	0.237413	0.228327	0.292505
IC buffer	biological replicate 1	technical replicate 4	0.217271	0.235043	0.235797	0.282899
IC buffer	biological replicate 2	technical replicate 1	0.191014	0.185816	0.192626	0.262283
IC buffer	biological replicate 2	technical replicate 2	0.190351	0.18763	0.191776	0.261727
IC buffer	biological replicate 2	technical replicate 3	0.185982	0.183147	0.201694	0.262545
IC buffer	biological replicate 2	technical replicate 4	0.185032	0.184159	0.205152	0.261831
IC buffer	biological replicate 3	technical replicate 1	0.151554	0.173756	0.163562	0.299254
IC buffer	biological replicate 3	technical replicate 2	0.159687	0.16553	0.17416	0.299453
IC buffer	biological replicate 3	technical replicate 3	0.149333	0.15597	0.173467	0.300782
IC buffer	biological replicate 3	technical replicate 4	0.155357	0.161307	0.171904	0.299106
EC buffer	biological replicate 1	technical replicate 1	0.235084	0.236779	0.259848	0.290523
EC buffer	biological replicate 1	technical replicate 2	0.230384	0.232186	0.258133	0.290786
EC buffer	biological replicate 1	technical replicate 3	0.243612	0.226827	0.249471	0.286068
EC buffer	biological replicate 1	technical replicate 4	0.2235	0.231628	0.263659	0.288026
EC buffer	biological replicate 2	technical replicate 1	0.178207	0.204934	0.232629	0.29566
EC buffer	biological replicate 2	technical replicate 2	0.184526	0.19739	0.229006	0.293319
EC buffer	biological replicate 2	technical replicate 3	0.186059	0.198923	0.224771	0.284342
EC buffer	biological replicate 2	technical replicate 4	0.183849	0.203291	0.233209	0.287889
EC buffer	biological replicate 3	technical replicate 1	0.152428	0.158567	0.181269	0.322159
EC buffer	biological replicate 3	technical replicate 2	0.174377	0.157355	0.177939	0.320711
EC buffer	biological replicate 3	technical replicate 3	0.166388	0.177533	0.17854	0.317698
EC buffer	biological replicate 3	technical replicate 4	0.171607	0.170919	0.191524	0.31871

## Sheet: Figure 8Ci
Figure 8Ci - BIPPO induction of Ca2+ upon PKA depletion
		[BIPPO]	1	0.5	0.25	0.125	0.0625	0.03125	0.0156	0.0078
	Parental -ATc	replicate 1	14376.2	14056.8	13831.1	11144.4	9772.32	8020.05	4648.82	2739.42
		replicate 2	14008.7	14069	12774	12232.4	10734.4	7972.23	4898.98	2805.01
		replicate 3	13182.9	13081	12713.9	10458.4	8324.15	7139.2	1156.25	555.977
		replicate 4	13264.2	13112.9	7951.58	9921.41	9281.83	7174.3	1645.07	-161.172
		replicate 5	10179.3	9271.99	8585.46	2756.18	-405.27	-1124.3	-908.317	-1282.18
		replicate 6	10126.4	9460.94		1155.83	-619.19	-1164.07	-894.813	-1453.04
	Parental +ATc	replicate 1	18152	16538.4	13926.6	10640.6	5382.97	2232.35	1170.97	931.081
		replicate 2	18227.6	16523.5	13806	9465.95	1088.83	1844.44	1205.52	246.786
		replicate 3	13693.4	11049.1	8022.07	3309.45	1161.98	458.366	356.184	289.184
		replicate 4	13293.3	10677.5	8430.02	3173.06	9414.2	407.226	207.275	1072.82
		replicate 5	19301.9	18754.5	16793	12635.5	9117.76	5580.92	1466.82	975.756
		replicate 6	20283.6	18177.6	16955.5	13127.8		5042.81	2172.03
	PKA cKD -ATc	replicate 1	19637.4	19128.2	17540.9	14743.6	11629.5	6049.65	2550.31	2121.27
		replicate 2	19998.9	18362.7	16845.3	14645.5	11266.8	4851.19	2447.06	1825.85
		replicate 3	16978.3	16486.5	15554.9	14083	10150.4	8352.14	2744.18	546.476
		replicate 4	16962.8	16575.8	15521.8	12776.3	9691.64	4639.51	2985.57	719.504
		replicate 5	14308.7	13116.3	10378	5926.17	1710.06	275.164	125.579	-370.284
		replicate 6	14288.5	12857.2	10911.2	5679.85	1856.82	75.9622	-79.7286	-308.759
	PKA cKD +ATc	replicate 1	22962.6	21906.2	19339.7	16498.1	10497.8	5504.69	2666.17	1295.21
		replicate 2	23031.7	16138.2	18941.8	16202.8	10350.3	4128.25	3069.54	2508.57
		replicate 3	20130.8	18623.5	15957.8	11606	6200.89	2877.51	807.126	335.374
		replicate 4	19127.8	27356.7	15852.6	7464.57	6881.6	2640	1893.48	367.681
		replicate 5	27022.5	31842.3	27274.6	23916.3	20647.8	14051.6	8203.79	6627.83
		replicate 6	30173.4		25014.1	27169	24535.7	15792.9	8816.48	2538.58

[truncated: 8 more sheets: Figure 8Cii, Fig S3A, Fig S3C, Fig S4Ai, Fig S4Aii, Sig S4B, Fig S4 - , Fig S11]
